# Supplementary material for: Farming strategies of 1st millennium CE agro-pastoralists on the southern foothills of the Tianshan Mountains: A geoarchaeological and macrobotanical investigation of the Mohuchahangoukou (MGK) site, Xinjiang, China
Source: PLoS One. 2019 Jun 5;14(6):e0217171. doi: 10.1371/journal.pone.0217171 (PMC6551202; doi:10.1371/journal.pone.0217171)
Supplement: S1 Table — (XLSX) [file pone.0217171.s001.xlsx]

## Sheet: Sheet1
Sample No.	Contexts	Volume/L	Charcoal> 2mm weight/g	Triticum aestivum (intact)	Triticum aestivum(defective)	Hordeum vulgare var.nudum(intact)	Hordeum vulgare var.nudum(defective)	Cerealia	Setaria italica	Panicum miliaceum	Vitis vinifera	Setaria sp.	Fabaceae	Lespedeza sp.	Chenopodium	Malva sp.	persicaria sp.	Carex sp.	Galium tricorne	Brassica sp.	Trigonella	Unidentified	wild	domesticated	Total
SS1	T2 Hearth 1	6	3.569												6								6	0	6
SS2	T2 Hearth 2	6.5	18.983	1	3				1				1	2	5		2	2				2	14	5	19
SS3	T2 Hearth 3	3	0.404						1												5	0	5	2	7
SS4	T2 Ash layer	6	11.781	6		1	1			1	1	1	2		4							4	11	9	20
SS5	T3 Ash pile	6	16.951	2	3			1				1	10		1	4			1	1		2	20	6	26
Total		27.5	51.688	9	6	1	1	1	2	1	1	2	13	2	16	4	2	2	1	1	5	8	56	22	78
