# Supplementary material for: Farming strategies of 1st millennium CE agro-pastoralists on the southern foothills of the Tianshan Mountains: A geoarchaeological and macrobotanical investigation of the Mohuchahangoukou (MGK) site, Xinjiang, China
Source: PLoS One. 2019 Jun 5;14(6):e0217171. doi: 10.1371/journal.pone.0217171 (PMC6551202; doi:10.1371/journal.pone.0217171)
Supplement: S2 Table — (XLSX) [file pone.0217171.s002.xlsx]

## Sheet: MGK4-T1
dep (cm)	Sample	LF (10-8m3kg-1)	HF (10-8m3kg-1)	CLAY (%)	SILT (%)	SAND (%)	OM (mass-%)	CaCO3	FD (%)	pH	EC25 (dS/m)
0-5	T1-House 2-1	26.36	25.19	17.0544	54.5203	28.4253	0.751837	1.3729	4.443	9.03	146.745
5-10	T1-House 2-2	19.81	18.87	10.6641	45.1743	44.1616	0.598838	0.922914	4.7769	8.91	276.098
10-15	T1-House 2-3	26.2	25.1	14.1732	50.2923	35.5345	0.782563	0.896064	4.224	8.73	543.5
15-20	T1-House 2-4	24.1	23.29	13.0356	50.8614	36.1029	0.730539	1.07467	3.3912	8.6	919.602
20-25	T1-House 2-5	18.87	18.65	12.4049	44.0487	43.5464	0.953235	0.727206	1.181	8.33	3010.99
25-30	T1-House 2-6	20.92	19.94	11.9197	41.6181	46.4622	0.598099	0.563835	4.6453	8.32	3271.87
30-35	T1-House 2-7	23.73	23.09	10.6191	39.7001	49.6809	0.675274	0.643995	2.6874	8.28	3000.12
35-40	T1-House 2-8	20.99	20.29	9.44083	35.074	55.4852	0.419806	0.421876	3.3365	8.04	2456.62
40-45	T1-House 2-9	21.17	20.52	9.08492	33.8425	57.0726	0.353767	0.326683	3.0502	7.59	2260.96

## Sheet: MGK4-T2
dep (cm)	Sample #	LF (10-8m3kg-1)	HF (10-8m3kg-1)	CLAY (%)	SILT (%)	SAND (%)	OM (mass-%)	CaCO3	FD (%)	pH	EC25 (dS/m)
0-5	T2-House 3-1	18.35	18.28	10.8751	34.8725	54.2524	0.354486	1.05056	0.379055	9.33	118.483
5-10	T2-House 3-2	18.53	18.05	9.05126	37.1861	53.7626	0.366046	0.540219	2.577	9.27	106.309
10-15	T2-House 3-3	20.97	20.37	10.5579	39.9277	49.5144	0.665447	0.639272	2.8754	9.28	111.961
15-20	T2-House 3-4	34.12	31.64	8.83596	41.4225	49.7416	0.632635	0.721586	7.2643	9.2	119.57
20-25	T2-House 3-5	20.06	20.01	8.35447	38.8944	52.7511	0.581838	0.690973	0.252777	9.13	133.701
25-30	T2-House 3-6	37.68	35.32	12.2083	45.943	41.8487	0.71342	0.811146	6.2626	8.28	2152.26
30-35	T2-House 3-7	24.46	23.64	10.7115	39.4035	49.885	0.674922	0.863262	3.3621	8.27	2239.22
35-40	T2-House 3-8	22.19	20.95	11.4051	44.5796	44.0154	0.557569	0.511291	5.5725	8.06	2271.83
40-45	T2-House 3-9	28.89	27.22	11.5258	44.9533	43.521	0.666862	0.758643	5.7852	8.02	2554.45
45-50	T2-House 3-10	21.29	20.91	12.3045	42.2748	45.4206	0.487698	0.502493	1.8244	7.8	2467.49
50-55	T2-House 3-11	20.85	20.35	12.4512	40.9071	46.6417	0.526757	0.486173	0.24223	7.88	1489.19
55-60	T2-House 3-12	21.35	20.76	12.4034	43.5973	43.9993	0.557311	0.534387	2.7676	7.91	2217.48
60-65	T2-House 3-13	19.96	18.89	13.624	47.5393	38.8367	0.69842	0.577456	5.3633	7.74	3261
65-70	T2-House 3-14	19.08	18.33	13.2351	45.8132	40.9517	0.622483	0.487672	3.9144	7.8	2717.5
70-75	T2-House 3-15	14.89	14.78	12.6841	45.2341	42.0818	0.47665	0.378856	0.719344	7.21	2402.27

## Sheet: MGK4-T5
dep (cm)	Sample #	LF (10-8m3kg-1)	HF (10-8m3kg-1)	CLAY (%)	SILT (%)	SAND (%)	OM (mass-%)	CaCO3	FD (%)	pH	EC25 (dS/m)
0-5	T5-Field 1-1	27.03	25.84	13.6535	39.1246	47.2219	0.442035	0.988271	4.4054	9.54	110.874
5-10	T5-Field 1-2	24.01	22.71	10.5334	36.7504	52.7162	0.375192	0.744699	5.3832	9.5	108.156
10-15	T5-Field 1-3	20.66	19.9	9.60315	35.9538	54.443	0.358503	0.62374	0.36857	9.45	122.831
15-20	T5-Field 1-4	19.16	19.02	9.68938	37.6622	52.6484	0.429958	0.525187	0.733094	9.55	211.965
20-25	T5-Field 1-5	21.71	21.44	8.28348	34.6171	57.0994	0.438787	0.354821	1.2444	8.93	769.596
25-30	T5-Field 1-6	18.31	176.5	8.44907	34.8408	56.7101	0.414914	0.275596	0.36198	8.55	1413.1
30-35	T5-Field 1-7	19.03	18.73	8.30575	31.5265	60.1678	0.377254	0.247101	1.6002	8.67	1239.18
35-40	T5-Field 1-8	19.16	18.65	8.67837	31.8586	59.463	0.39801	0.237694	2.6682	8.19	2358.79
40-45	T5-Field 1-9	18.83	18.37	8.60564	31.8236	59.5708	0.369577	0.217515	2.4413	8.4	2195.74
45-50	T5-Field 1-10	18.54	17.84	8.32781	30.6517	61.0205	0.373832	0.236961	3.7563	8.23	1565.28
