# Supplementary material for: Farming strategies of 1st millennium CE agro-pastoralists on the southern foothills of the Tianshan Mountains: A geoarchaeological and macrobotanical investigation of the Mohuchahangoukou (MGK) site, Xinjiang, China
Source: PLoS One. 2019 Jun 5;14(6):e0217171. doi: 10.1371/journal.pone.0217171 (PMC6551202; doi:10.1371/journal.pone.0217171)
Supplement: S3 Table — (XLSX) [file pone.0217171.s003.xlsx]

## Sheet: T1
File:	Sample:	Date/Time:	Method:	Beryllium / 9	Sodium / 23	Magnesium / 24	Aluminum / 27	Potassium / 39	Calcium / 43	Titanium / 47	Vanadium / 51	Chromium / 53	Manganese / 55	Iron / 56	Iron / 57	Cobalt / 59	Nickel / 60	Copper / 63	Zinc / 66	Gallium / 69	Arsenic / 75	Selenium / 82	Strontium / 88	Zirconium / 90	Molybdenum / 95	Ruthenium / 101	Silver / 107	Cadmium / 111	Indium / 115	Antimony / 121	Barium / 137	Thallium / 205	Lead / 208	Thorium / 232	Uranium / 238
012SMPL.D	T1-House 2-1	42822.5	All_41.M	0	2.935	3180	4995	1697	7441	23.79	10.08	7.855	160.6	7662	7650	2.778	7.215	7.134	25.76	2.589	3.022	2.698	21.64	2.091	0	0	0	0	0	0	34.98	0	4.521	5.516	0.1473
013SMPL.D	T1-House 2-2	42822.5	All_41.M	0	0	1892	3372	1135	3227	17.6	6.739	5.059	101.3	4796	4751	1.464	4.123	2.036	15.37	1.608	2.526	2.773	11.8	1.576	0	0	0	0	0	0	21	0	2.46	4.564	0.05966
014SMPL.D	T1-House 2-3	42822.5	All_41.M	0	37.28	2805	4455	1613	3915	24.36	9.259	7.21	144	6930	6805	2.273	5.969	4.07	22.32	2.045	3.285	2.55	13.73	2.058	0	0	0	0	0	0	19.74	0	3.23	5.709	0.3118
015SMPL.D	T1-House 2-4	42822.5	All_41.M	0	3.361	1329	1966	722.9	2147	10.03	4.151	2.995	70.79	3220	3222	0.7307	2.196	0	9.408	1.008	1.553	2.426	8.777	0.6008	0	0	0	0	0	0	15.72	0	1.446	2.942	0.03967
016SMPL.D	T1-House 2-5	42822.5	All_41.M	0	167.3	2236	3563	1480	6093	24.59	7.322	5.347	120.1	5562	5652	1.647	4.195	3.473	23.96	2.071	2.088	2.056	23.14	1.332	0	0	0	0	0	0	29.96	0	2.471	3.688	0.9225
018SMPL.D	T1-House 2-6	42822.5	All_41.M	0	53.76	1439	2573	997.9	2227	16.1	5.15	3.891	78.48	3870	3840	1.007	2.89	0.6621	11.82	1.194	1.408	2.426	8.174	0.8966	0	0	0	0	0	0	14.61	0	1.616	2.259	0.3298
019SMPL.D	T1-House 2-7	42822.5	All_41.M	0	130.5	1776	2977	1174	3848	18.69	5.769	4.315	94.6	4599	4635	1.262	3.37	1.536	16.82	1.498	1.451	2.056	12.62	1.206	0	0	0	0	0	0	17.72	0	2.069	3.525	0.6875
020SMPL.D	T1-House 2-8	42822.5	All_41.M	0	149.1	2080	3678	1570	4114	28.58	7.667	5.127	116.5	5796	5790	1.609	3.985	2.639	20.13	1.892	1.364	2.476	10.68	1.462	0	0	0	0	0	0	20.49	0	2.343	4.038	0.9508
021SMPL.D	T1-House 2-9	42822.5	All_41.M	0	155.1	1616	3128	1298	1143	24.63	6.122	4.109	86.95	4730	4625	1.188	2.571	0.5487	16.49	1.578	1.012	2.797	6.293	1.193	0	0	0	0	0	0	14.37	0	1.816	3.81	0.3348

## Sheet: T2
File:	Sample:	Date/Time:	Method:	Beryllium / 9	Sodium / 23	Magnesium / 24	Aluminum / 27	Potassium / 39	Calcium / 43	Titanium / 47	Vanadium / 51	Chromium / 53	Manganese / 55	Iron / 56	Iron / 57	Cobalt / 59	Nickel / 60	Copper / 63	Zinc / 66	Gallium / 69	Arsenic / 75	Selenium / 82	Strontium / 88	Zirconium / 90	Molybdenum / 95	Ruthenium / 101	Silver / 107	Cadmium / 111	Indium / 115	Antimony / 121	Barium / 137	Thallium / 205	Lead / 208	Thorium / 232	Uranium / 238
022SMPL.D	T2-House 3-1	42822.5	All_41.M	0	0	2371	3652	1220	6084	16.72	6.748	5.26	127.3	5723	5782	1.674	4.755	2.392	18.69	1.75	1.9	2.229	14.34	1.619	0	0	0	0	0	0	20.44	0	3.318	5.082	-0.002778
028SMPL.D	T2-House 3-2	42822.6	All_41.M	0	0	1985	3252	1135	2975	19.68	7.076	7.173	102.1	5091	5040	1.566	4.155	1.974	16.96	1.679	1.787	2.204	8.149	1.23	0	0	0	0	0	0	19.09	0	2.587	4.245	-0.05581
029SMPL.D	T2-House 3-3	42822.6	All_41.M	0	0	2407	4302	1417	2581	20.76	8.747	8.067	125	6415	6260	2.041	5.378	3.392	20.74	2.071	2.613	2.525	9.657	1.969	0	0	0	0	0	0	20.97	0	3.487	6.043	0.1452
030SMPL.D	T2-House 3-4	42822.6	All_41.M	0	0	2957	4641	1666	4415	27.18	10.06	7.98	163.4	7447	7309	2.523	6.247	4.362	25.07	2.292	3.33	2.575	13.45	1.897	0	0	0	0	0	0	23.25	0	3.774	5.189	0.3461
031SMPL.D	T2-House 3-5	42822.6	All_41.M	0	0	2965	4759	1706	4567	32.19	10.31	8.522	140.5	7723	7597	2.502	6.192	3.993	28.41	2.494	2.903	2.773	11.1	1.796	0	0	0	0	0	0	23.26	0	3.646	5.63	0.3958
032SMPL.D	T2-House 3-6	42822.6	All_41.M	0	79.17	5048	8186	2856	10760	44.43	16.81	13.62	304.7	12800	12610	4.618	11.8	10.66	43.95	4.438	5.532	3.094	33.16	3.672	0	0	0	0	0	0	49.03	0	7.289	8.382	1.739
034SMPL.D	T2-House 3-7	42822.6	All_41.M	0	3.472	3496	5982	2109	8588	38.78	12.43	9.908	184.7	9136	9116	3.052	10.28	5.9	33.64	3.167	3.006	2.377	19.68	2.461	0	0	0	0	0	0	33.61	0	4.558	6.12	1.319
035SMPL.D	T2-House 3-8	42822.6	All_41.M	0	12.89	3997	7261	2444	5795	44.19	14.83	11.69	182.5	10880	10590	3.488	9.2	7.484	37.86	3.649	3.721	1.784	18.71	3.307	0	0	0	0	0	0	37.63	0	5.574	7.546	2.143
036SMPL.D	T2-House 3-9	42822.6	All_41.M	0	34.21	4057	6615	2512	11210	46.09	14.31	11.03	207.6	10430	10440	3.459	9.059	8.928	40.51	3.61	2.893	2.822	28.53	2.616	0	0	0	0	0	0	38.62	0	4.987	6.084	1.796
037SMPL.D	T2-House 3-10	42822.6	All_41.M	0	6.374	3284	5537	2156	4630	39.15	11.87	8.872	190.7	8861	8659	3.001	7.048	6.257	32.93	3.013	2.535	2.525	12.71	1.987	0	0	0	0	0	0	31.44	0	4.267	6.514	0.9745
038SMPL.D	T2-House 3-11	42822.6	All_41.M	0	0	2545	4319	1224	1582	21.93	8.644	7.643	118.5	8330	8023	1.861	4.227	2.278	30.78	1.965	1.911	2.723	7.443	1.951	0	0	0	0	0	0	19.83	0	3	6.046	1.914
045SMPL.D	T2-House 3-12	42822.6	All_41.M	0	23.34	2863	4598	1897	2951	27.63	10.19	7.079	171.8	7669	7461	2.602	6.058	5.222	28.23	2.509	2.16	3.143	11.65	1.46	0	0	0	0	0	0	26.46	0	3.678	5.234	0.8309
046SMPL.D	T2-House 3-13	42822.6	All_41.M	0	77.35	3848	6604	2426	2852	33.87	14.48	11.16	201.2	11090	10630	3.854	9.147	10.2	36.78	3.638	4.041	2.303	13.29	3.16	0	0	0	0	0	0	38.1	0	6.221	8.637	1.43
047SMPL.D	T2-House 3-14	42822.6	All_41.M	0	131.2	4455	8032	3048	2913	52.67	17.55	13.12	299.4	12720	12200	4.684	10.97	10.94	45.98	4.298	4.352	2.674	14.18	3.46	0	0	0	0	0	0	42.29	0	6.467	9.605	1.762
048SMPL.D	T2-House 3-15	42822.6	All_41.M	0	20.4	2196	4070	1495	1216	25.45	8.436	6.38	132.5	6553	6303	2.077	4.976	3.306	20.55	1.938	1.932	2.352	5.625	1.834	0	0	0	0	0	0	18.66	0	3.079	6.363	0.8187

## Sheet: T5
File:	Sample:	Date/Time:	Method:	Beryllium / 9	Sodium / 23	Magnesium / 24	Aluminum / 27	Potassium / 39	Calcium / 43	Titanium / 47	Vanadium / 51	Chromium / 53	Manganese / 55	Iron / 56	Iron / 57	Cobalt / 59	Nickel / 60	Copper / 63	Zinc / 66	Gallium / 69	Arsenic / 75	Selenium / 82	Strontium / 88	Zirconium / 90	Molybdenum / 95	Ruthenium / 101	Silver / 107	Cadmium / 111	Indium / 115	Antimony / 121	Barium / 137	Thallium / 205	Lead / 208	Thorium / 232	Uranium / 238
049SMPL.D	T5-Field 1-1	2017-03-28 14:48:00	All_41.M	0	2.345	3174	4881	1645	8225	24.87	9.258	7.243	163	7745	7831	2.617	6.755	5.323	27.23	2.664	2.194	2.599	19.14	2.273	0	0	0	0	0	0	31.48	-0.3821	4.077	7.824	0.1311
050SMPL.D	T5-Field 1-2	2017-03-28 14:52:00	All_41.M	0	9.346	3890	6148	2387	9022	44.91	13.1	10.71	197.1	10140	10080	3.397	7.89	6.231	37.21	3.567	2.061	2.723	22.31	2.445	0	0	0	0	0	0	37.17	-0.3454	4.653	8.057	0.2065
051SMPL.D	T5-Field 1-3	2017-03-28 14:55:00	All_41.M	0	0	1454	2430	884.1	2492	18.64	5.793	3.294	74.2	5219	5186	1.356	3.092	0.1841	18.46	1.284	8.365	2.797	8.552	1.153	0	0	0	0	0	0	12.69	-0.4135	5.387	4.545	2.195
053SMPL.D	T5-Field 1-4	2017-03-28 15:03:00	All_41.M	0	0	1947	2945	1079	2765	24.15	6.354	4.49	88.58	4674	4674	1.28	3.206	0.8292	15.54	1.457	0.9063	3.613	8.041	1.173	0	0	0	0	0	0	12.97	-0.3949	1.679	4.771	0.08147
054SMPL.D	T5-Field 1-5	2017-03-28 15:06:00	All_41.M	0	71.83	2675	4531	1672	1540	33.65	9.415	6.681	142	7132	6865	2.221	5.197	2.096	24.08	2.164	1.578	2.822	9.23	2.094	0	0	0	0	0	0	16.81	-0.3767	2.858	7.727	0.38
055SMPL.D	T5-Field 1-6	2017-03-28 15:10:00	All_41.M	0	154.8	3003	5048	1744	1541	38.11	10.97	7.171	160	8277	7969	2.725	6.114	3.652	28.03	2.629	1.849	2.872	10.93	2.093	0	0	0	0	0	0	21.25	-0.3421	3.69	6.756	0.8146
056SMPL.D	T5-Field 1-7	2017-03-28 15:13:00	All_41.M	0	24.81	1225	2220	791.4	847.8	17.68	4.416	2.87	69.23	3551	3489	0.7468	1.872	-0.1805	10.55	0.9912	0.5545	2.872	4.564	0.7708	0	0	0	0	0	0	8.776	-0.4253	1.167	3.329	0.4526
057SMPL.D	T5-Field 1-8	2017-03-28 15:17:00	All_41.M	0	33.05	1443	2506	946	992	21.6	4.974	3.209	78.77	4077	3980	0.9005	2.134	-0.2067	13.87	1.362	0.566	2.55	4.654	0.9232	0	0	0	0	0	0	13.01	-0.4302	1.224	4.092	0.953
058SMPL.D	T5-Field 1-9	2017-03-28 15:20:00	All_41.M	0	77.5	2111	3831	1405	1755	33.31	7.608	5.058	116.6	6192	6010	1.653	3.71	1.777	21.4	1.971	1.031	2.204	7.34	1.5	0	0	0	0	0	0	15.95	-0.3888	2.17	4.599	0.9485
059SMPL.D	T5-Field 1-10	2017-03-28 15:24:00	All_41.M	0	43.51	1527	2729	960	1149	22.37	5.433	3.395	84.3	4575	4456	1.101	2.534	0.2145	15.2	1.352	0.7776	2.847	4.871	1.144	0	0	0	0	0	0	11.89	-0.4126	1.686	5.395	0.2454
